# Supplementary material for: CircMGA Depresses Myoblast Proliferation and Promotes Myotube Formation through miR-144-5p/FAP Signal
Source: Animals (Basel). 2022 Mar 30;12(7):873. doi: 10.3390/ani12070873 (PMC8996899; doi:10.3390/ani12070873)
Supplement: Supplementary file 1 [file animals-12-00873-s001.zip]

Archive with 1 entries (1 files):
- animals-1615328-supplementary.pdf
